# Supplementary material for: A striking new species of Dioon (Zamiaceae) from pine and pine-oak forest of Guerrero, Mexico
Source: PhytoKeys. 2026 May 11;274:229–45. doi: 10.3897/phytokeys.274.173907 (PMC13184629; doi:10.3897/phytokeys.274.173907)
Supplement: XML Treatment for Dioon nuusaviorum [file phytokeys.274.173907-treatment1.xml]

<!DOCTYPE tp:taxon-treatment
  PUBLIC "-//TaxonX//DTD Taxonomic Treatment Publishing DTD v0 20100105//EN" "tax-treatment-NSO.dtd">
<tp:taxon-treatment xmlns:tp="http://www.plazi.org/taxpub"><tp:treatment-meta><kwd-group><label>Taxon classification</label><kwd>
                <named-content content-type="kingdom">
                  <named-content content-type="taxon-name">
                    <named-content content-type="kingdom">Plantae</named-content>
                  </named-content>
                </named-content>
              </kwd><kwd>
                <named-content content-type="order">Cycadales</named-content>
              </kwd><kwd>
                <named-content content-type="family">Zamiaceae</named-content>
              </kwd></kwd-group><mixed-citation publication-type="journal"><person-group><name><surname>Martínez-Domínguez</surname><given-names>Lilí</given-names></name><name><surname>Nicolalde-Morejón</surname><given-names>Fernando</given-names></name><name><surname>Stevenson</surname><given-names>Dennis Wm.</given-names></name><name><surname>Lorea-Hernández</surname><given-names>Francisco G.</given-names></name><name><surname>Vergara-Silva</surname><given-names>Francisco</given-names></name></person-group><article-title>A striking new species of <italic><tp:taxon-name><tp:taxon-name-part taxon-name-part-type="genus" reg="Dioon">Dioon</tp:taxon-name-part></tp:taxon-name></italic> (<tp:taxon-name><tp:taxon-name-part taxon-name-part-type="family" reg="Zamiaceae">Zamiaceae</tp:taxon-name-part></tp:taxon-name>) from pine and pine-oak forest of Guerrero, Mexico</article-title><source>PhytoKeys</source><day>11</day><month>05</month><year>2026</year><volume>274</volume><fpage>229</fpage><lpage>245</lpage><pub-id pub-id-type="doi">10.3897/phytokeys.274.173907</pub-id></mixed-citation></tp:treatment-meta><tp:nomenclature><tp:taxon-name><object-id xmlns:xlink="http://www.w3.org/1999/xlink" content-type="arpha" xlink:type="simple">C4B21994-A252-5147-86F5-9A12AFB2D650</object-id>
                    		<tp:taxon-name-part taxon-name-part-type="genus" reg="Dioon">Dioon</tp:taxon-name-part> <tp:taxon-name-part taxon-name-part-type="species" reg="nuusaviorum">nuusaviorum</tp:taxon-name-part>
                    	
                    		<object-id xmlns:xlink="http://www.w3.org/1999/xlink" content-type="ipni" xlink:type="simple">urn:lsid:ipni.org:names:77379798-1</object-id>
                    	</tp:taxon-name><tp:taxon-authority>Mart.-Domínguez, Nic.-Mor. &amp; D.W.Stev.</tp:taxon-authority><tp:taxon-status xmlns:xlink="http://www.w3.org/1999/xlink" xlink:type="simple">sp. nov.</tp:taxon-status><xref ref-type="fig" rid="F2">Figs 2</xref><xref ref-type="fig" rid="F3">, 3</xref><xref ref-type="fig" rid="F4">, 4</xref></tp:nomenclature><tp:treatment-sec sec-type="Diagnosis"><title>Diagnosis.</title><p><italic><tp:taxon-name><tp:taxon-name-part taxon-name-part-type="genus" reg="Dioon">Dioon</tp:taxon-name-part> <tp:taxon-name-part taxon-name-part-type="species" reg="nuusaviorum">nuusaviorum</tp:taxon-name-part></tp:taxon-name></italic> sp. nov. differs from <italic><tp:taxon-name><tp:taxon-name-part taxon-name-part-type="genus" reg="Dioon">D.</tp:taxon-name-part> <tp:taxon-name-part taxon-name-part-type="species" reg="holmgrenii">holmgrenii</tp:taxon-name-part></tp:taxon-name></italic> by having leaflets imbricate to strongly imbricate, each with three to six long marginal teeth (0.26–0.37 cm long), a margin of the leaflets curved acroscopically, microsporophylls with an acuminate apex and megasporophylls with an apiculate apex. In contrast, <italic><tp:taxon-name><tp:taxon-name-part taxon-name-part-type="genus" reg="Dioon">D.</tp:taxon-name-part> <tp:taxon-name-part taxon-name-part-type="species" reg="holmgrenii">holmgrenii</tp:taxon-name-part></tp:taxon-name></italic> has non-imbricate leaflets (generally a 0.2–1.0 cm between leaflets) with two to five short teeth on the distal margin (0.15–0.29 cm long), a margin of the leaflets straight, microsporophylls with an acute apex and megasporophylls with an acuminate apex. In comparison to <italic><tp:taxon-name><tp:taxon-name-part taxon-name-part-type="genus" reg="Dioon">D.</tp:taxon-name-part> <tp:taxon-name-part taxon-name-part-type="species" reg="stevensonii">stevensonii</tp:taxon-name-part></tp:taxon-name></italic>, this new species differs by its light green leaflets at emergence (vs golden), leaflet imbricate to strongly imbricate (vs not imbricate), acuminate apex of microsporophylls (vs acute), tomentose indument and narrowly-triangular megasporophylls at maturity (vs pubescent at base or scarcely pubescent and triangular).</p><fig id="F3" position="float" orientation="portrait"><object-id xmlns:xlink="http://www.w3.org/1999/xlink" content-type="doi" xlink:type="simple">10.3897/phytokeys.274.173907.figure3</object-id><object-id xmlns:xlink="http://www.w3.org/1999/xlink" content-type="arpha" xlink:type="simple">72AD09EA-A3C0-53BF-8B64-0BAA6ED8C14A</object-id><label>Figure 3.</label><caption><p><italic><tp:taxon-name><tp:taxon-name-part taxon-name-part-type="genus" reg="Dioon">Dioon</tp:taxon-name-part> <tp:taxon-name-part taxon-name-part-type="species" reg="nuusaviorum">nuusaviorum</tp:taxon-name-part></tp:taxon-name></italic> sp. nov., in habitat. <bold>A</bold>. Ovuliferous plant in habitat; <bold>B</bold>. <italic><tp:taxon-name><tp:taxon-name-part taxon-name-part-type="genus" reg="Eumaeus">Eumaeus</tp:taxon-name-part></tp:taxon-name></italic> sp; <bold>C</bold>. Population in La Trinidad; <bold>D</bold>. Vegetation view; <bold>E</bold>. Ovulate strobilus at maturity in habitat.</p></caption><graphic xmlns:xlink="http://www.w3.org/1999/xlink" xlink:href="phytokeys-274-229_article-173907__-g003.jpg" id="oo_1631306.jpg" position="float" orientation="portrait" xlink:type="simple"><uri content-type="original_file" xlink:type="simple">https://binary.pensoft.net/fig/1631306</uri></graphic></fig><fig id="F4" position="float" orientation="portrait"><object-id xmlns:xlink="http://www.w3.org/1999/xlink" content-type="doi" xlink:type="simple">10.3897/phytokeys.274.173907.figure4</object-id><object-id xmlns:xlink="http://www.w3.org/1999/xlink" content-type="arpha" xlink:type="simple">D17BF0D1-4A2F-5DAA-AE04-50A7B8430FE8</object-id><label>Figure 4.</label><caption><p>Comparison of leaflets of <italic><tp:taxon-name><tp:taxon-name-part taxon-name-part-type="genus" reg="Dioon">Dioon</tp:taxon-name-part> <tp:taxon-name-part taxon-name-part-type="species" reg="holmgrenii">holmgrenii</tp:taxon-name-part></tp:taxon-name></italic>, <italic><tp:taxon-name><tp:taxon-name-part taxon-name-part-type="genus" reg="Dioon">D.</tp:taxon-name-part> <tp:taxon-name-part taxon-name-part-type="species" reg="stevensonii">stevensonii</tp:taxon-name-part></tp:taxon-name></italic> and <italic><tp:taxon-name><tp:taxon-name-part taxon-name-part-type="genus" reg="Dioon">Dioon</tp:taxon-name-part> <tp:taxon-name-part taxon-name-part-type="species" reg="nuusaviorum">nuusaviorum</tp:taxon-name-part></tp:taxon-name></italic> sp. nov. <bold>A</bold>. <italic><tp:taxon-name><tp:taxon-name-part taxon-name-part-type="genus" reg="Dioon">D.</tp:taxon-name-part> <tp:taxon-name-part taxon-name-part-type="species" reg="stevensonii">stevensonii</tp:taxon-name-part></tp:taxon-name></italic>; <bold>B</bold>. <italic><tp:taxon-name><tp:taxon-name-part taxon-name-part-type="genus" reg="Dioon">D.</tp:taxon-name-part> <tp:taxon-name-part taxon-name-part-type="species" reg="holmgrenii">holmgrenii</tp:taxon-name-part></tp:taxon-name></italic>; <bold>C</bold>. <italic><tp:taxon-name><tp:taxon-name-part taxon-name-part-type="genus" reg="Dioon">Dioon</tp:taxon-name-part> <tp:taxon-name-part taxon-name-part-type="species" reg="nuusaviorum">nuusaviorum</tp:taxon-name-part></tp:taxon-name></italic> sp. nov; <bold>D</bold>. <italic><tp:taxon-name><tp:taxon-name-part taxon-name-part-type="genus" reg="Dioon">D.</tp:taxon-name-part> <tp:taxon-name-part taxon-name-part-type="species" reg="stevensonii">stevensonii</tp:taxon-name-part></tp:taxon-name></italic> (<italic>F. Nicolalde-Morejón et al. 1554</italic>, <named-content xmlns:xlink="http://www.w3.org/1999/xlink" content-type="dwc:institutional_code" xlink:title="Chengdu Institute of Biology" xlink:href="https://scientific-collections.gbif.org/institution/99018cfa-167c-4de8-8851-ceddbfec03cf" xlink:type="simple">CIB</named-content>); <bold>E</bold>. <italic><tp:taxon-name><tp:taxon-name-part taxon-name-part-type="genus" reg="Dioon">D.</tp:taxon-name-part> <tp:taxon-name-part taxon-name-part-type="species" reg="holmgrenii">holmgrenii</tp:taxon-name-part></tp:taxon-name></italic> (<italic>Brigada T. Walters s/n</italic> [3997], <named-content xmlns:xlink="http://www.w3.org/1999/xlink" content-type="dwc:collectionCode" xlink:title="Colección de Hongos" xlink:href="https://scientific-collections.gbif.org/collection/52698e27-689c-4b0a-a113-8732dbffef85" xlink:type="simple">XAL</named-content>); <bold>F</bold>. <italic><tp:taxon-name><tp:taxon-name-part taxon-name-part-type="genus" reg="Dioon">D.</tp:taxon-name-part> <tp:taxon-name-part taxon-name-part-type="species" reg="holmgrenii">holmgrenii</tp:taxon-name-part></tp:taxon-name></italic> (<italic>F. Nicolalde-Morejón et al. 1468</italic>, <named-content xmlns:xlink="http://www.w3.org/1999/xlink" content-type="dwc:collectionCode" xlink:title="Colección de Hongos" xlink:href="https://scientific-collections.gbif.org/collection/52698e27-689c-4b0a-a113-8732dbffef85" xlink:type="simple">XAL</named-content>); <bold>G</bold>. <italic><tp:taxon-name><tp:taxon-name-part taxon-name-part-type="genus" reg="Dioon">Dioon</tp:taxon-name-part> <tp:taxon-name-part taxon-name-part-type="species" reg="nuusaviorum">nuusaviorum</tp:taxon-name-part></tp:taxon-name></italic> sp. nov. (<italic>L. Martínez-Domínguez et al. 1745</italic>, <named-content xmlns:xlink="http://www.w3.org/1999/xlink" content-type="dwc:institutional_code" xlink:title="Chengdu Institute of Biology" xlink:href="https://scientific-collections.gbif.org/institution/99018cfa-167c-4de8-8851-ceddbfec03cf" xlink:type="simple">CIB</named-content>).</p></caption><graphic xmlns:xlink="http://www.w3.org/1999/xlink" xlink:href="phytokeys-274-229_article-173907__-g004.jpg" id="oo_1631307.jpg" position="float" orientation="portrait" xlink:type="simple"><uri content-type="original_file" xlink:type="simple">https://binary.pensoft.net/fig/1631307</uri></graphic></fig></tp:treatment-sec><tp:treatment-sec sec-type="Type"><title>Type.</title><p>Mexico • Guerrero: Tlacoachistlahuaca, near Rancho Viejo, 1,140 m elev., 28 May 2019, <italic>F. Nicolalde-Morejón et al. 3156</italic> (holotype <named-content xmlns:xlink="http://www.w3.org/1999/xlink" content-type="dwc:institutional_code" xlink:title="Chengdu Institute of Biology" xlink:href="https://scientific-collections.gbif.org/institution/99018cfa-167c-4de8-8851-ceddbfec03cf" xlink:type="simple">CIB</named-content>, 22584UV; isotype <named-content xmlns:xlink="http://www.w3.org/1999/xlink" content-type="dwc:collectionCode" xlink:title="Herbario Nacional de México" xlink:href="https://scientific-collections.gbif.org/collection/9471a03c-2a1e-4f51-8c3a-e63664eef59a" xlink:type="simple">MEXU</named-content>).</p></tp:treatment-sec><tp:treatment-sec sec-type="Description"><title>Description.</title><p>Stem epigeous, erect to decumbent, up to 300 cm in length, up to 32 cm in diameter, covered by persistent leaf bases, sometimes bifurcate in mature plants. Cataphylls persistent, coriaceous, linear to narrowly triangular, yellowish green, densely light brown tomentose abaxially at emergence, densely pubescent at senescence, apex acuminate, 9.0–13.0 × 0.5–1.2 cm at base. Leaves 20–50, dropping at maturity, 100–150 cm long, light green at emergence, tomentum brown at emergence, turned grayish brown later, glabrous at maturity. Petiole subterete, 12–18 cm long, unarmed, green in mature leaves, densely light brown tomentose when young and glabrous at maturity. Rachis subterete, linear, 85–174 cm long, unarmed, green in mature leaves, densely light brown tomentose when young and glabrous at maturity. Leaflets 97–167 pairs, linear-lanceolate, imbricate to strongly imbricate, coriaceous, opposite to subopposite, acroscopically curved margin, plane, green, adaxial and abaxial surfaces glabrous, apex acuminate and non-reflexed, base attenuate, articulations yellowish, inserted at right angles on the rachis, margins deeply denticulate, with up to four serrations on the distal margin, and 1 or 2 on the proximal margin, denticles 0.26–0.37 cm long; median leaflets 6.8–12.3 × 0.65–0.98 cm long. Pollen strobilus solitary, ovoid when emerging, angular cylindrical at maturity, densely light brown tomentulose, 42–44 cm in length, 8.2–8.5 cm in diameter, light brown pubescent at emergence, greyish brown pubescent at maturity; peduncle tomentulose, brown, 5.0–7.2 cm in length, 2.0–3.0 cm in diameter; microsporophylls 3.4–3.8 × 1.5–2.0 cm, cuneiform, fertile portion covering 2/3 of the abaxial surface, sterile portion triangular, reflexed distally ending with a slight pungent apex, 1.23–1.3 cm long; synangia with 4–5 sporangia; 1.3 a 1.5 cm distal end infertile. Ovulate strobilus solitary, ovoid, erect, 45–56 cm in length, 25.46–27.5 cm in diameter, light brown tomentulose at emergence, greyish brown tomentulose at maturity; peduncle tomentose, brown, 6.0–7.2 cm in length, 3.5–4.2 cm in diameter, basal scales of megasporophylls light green to yellowish green with acute apex; megasporophylls 8.5–12 × 4.8–5.4 cm, strongly imbricate, distal portion triangular with an apiculate and non-reflexed apex, green, tomentose. Seeds ovoid, 2.77–3.35 cm in length, 1.99–2.31 cm in diameter, light brown at maturity, sarcotesta light yellow at maturity, sclerotesta smooth with 13 to 15 radial ridge-like markings extending from micropylar to chalazal end.</p></tp:treatment-sec><tp:treatment-sec sec-type="Additional specimens examined"><title>Additional specimens examined</title><p><bold>(<italic>paratypes</italic>)</bold>. Mexico • Guerrero: Tlacoachistlahuaca, near Rancho Viejo, 1,190 m, 28 May 2019, <italic>F. Nicolalde-Morejón et al. 3152-3155</italic> (<named-content xmlns:xlink="http://www.w3.org/1999/xlink" content-type="dwc:institutional_code" xlink:title="Chengdu Institute of Biology" xlink:href="https://scientific-collections.gbif.org/institution/99018cfa-167c-4de8-8851-ceddbfec03cf" xlink:type="simple">CIB</named-content>, 22580UV; 22581UV; 22582UV; 22583UV); <italic>L. Martínez-Domínguez et al. 1745</italic> (<named-content xmlns:xlink="http://www.w3.org/1999/xlink" content-type="dwc:institutional_code" xlink:title="Chengdu Institute of Biology" xlink:href="https://scientific-collections.gbif.org/institution/99018cfa-167c-4de8-8851-ceddbfec03cf" xlink:type="simple">CIB</named-content>, 22079UV), 1746 (22080 UV, <named-content xmlns:xlink="http://www.w3.org/1999/xlink" content-type="dwc:collectionCode" xlink:title="Colección de Hongos" xlink:href="https://scientific-collections.gbif.org/collection/52698e27-689c-4b0a-a113-8732dbffef85" xlink:type="simple">XAL</named-content>); 1747-1749 (<named-content xmlns:xlink="http://www.w3.org/1999/xlink" content-type="dwc:institutional_code" xlink:title="Chengdu Institute of Biology" xlink:href="https://scientific-collections.gbif.org/institution/99018cfa-167c-4de8-8851-ceddbfec03cf" xlink:type="simple">CIB</named-content>, 22081UV; 22082UV; 22083UV); La Trinidad, 1,030 m, 28 May 2019, <italic>F. Nicolalde-Morejón et al. 3157</italic> (<named-content xmlns:xlink="http://www.w3.org/1999/xlink" content-type="dwc:institutional_code" xlink:title="Chengdu Institute of Biology" xlink:href="https://scientific-collections.gbif.org/institution/99018cfa-167c-4de8-8851-ceddbfec03cf" xlink:type="simple">CIB</named-content>, 22585UV), 3158 (<named-content xmlns:xlink="http://www.w3.org/1999/xlink" content-type="dwc:collectionCode" xlink:title="Colección de Hongos" xlink:href="https://scientific-collections.gbif.org/collection/52698e27-689c-4b0a-a113-8732dbffef85" xlink:type="simple">XAL</named-content>), 3159-3162 (<named-content xmlns:xlink="http://www.w3.org/1999/xlink" content-type="dwc:institutional_code" xlink:title="Chengdu Institute of Biology" xlink:href="https://scientific-collections.gbif.org/institution/99018cfa-167c-4de8-8851-ceddbfec03cf" xlink:type="simple">CIB</named-content>, 22587UV; 22588UV; 22589UV; 22590UV); <italic>L. Martínez-Domínguez et al. 1750</italic> (<named-content xmlns:xlink="http://www.w3.org/1999/xlink" content-type="dwc:collectionCode" xlink:title="Colección de Hongos" xlink:href="https://scientific-collections.gbif.org/collection/52698e27-689c-4b0a-a113-8732dbffef85" xlink:type="simple">XAL</named-content>), 1751-1755 (<named-content xmlns:xlink="http://www.w3.org/1999/xlink" content-type="dwc:institutional_code" xlink:title="Chengdu Institute of Biology" xlink:href="https://scientific-collections.gbif.org/institution/99018cfa-167c-4de8-8851-ceddbfec03cf" xlink:type="simple">CIB</named-content>, 22085UV; 22086UV; 22087UV; 22088UV; 22089UV).</p></tp:treatment-sec><tp:treatment-sec sec-type="Etymology"><title>Etymology.</title><p>“Ñuu savi” is an endonym translated as “people of the rain” (“Ñuu savi” has come to substitute “Mixtec” as the name of this ethnic group, as the latter is a Spanish adjustment of <italic>mixtecatl</italic>, the Nahuatl name for “cloud people”).</p></tp:treatment-sec><tp:treatment-sec sec-type="Distribution and ecology"><title>Distribution and ecology.</title><p><italic><tp:taxon-name><tp:taxon-name-part taxon-name-part-type="genus" reg="Dioon">Dioon</tp:taxon-name-part> <tp:taxon-name-part taxon-name-part-type="species" reg="nuusaviorum">nuusaviorum</tp:taxon-name-part></tp:taxon-name></italic> is known only from the Sierra Madre del Sur, in the Guerrero highlands district of Mexico. The habitat is pine and pine-oak forest, with an elevation between 1,030 and 1,190 m, composed of clay soils with scattered karstic rocks. The region has temperate climate with a pronounced rainy season during the summer months.</p></tp:treatment-sec><tp:treatment-sec sec-type="Phenological observations"><title>Phenological observations.</title><p>Leaf production occurs annually in May. On average, each adult plant produces 12–18 leaves, although some individuals produce only 9–10 leaves. Ovulate strobili were observed in the late ovulate phenophase from May to June, and pollen strobili were recorded in the open pollen phenophase from March to April.</p></tp:treatment-sec><tp:treatment-sec sec-type="Preliminary conservation status"><title>Preliminary conservation status.</title><p>Three populations of this new species were recorded in the study area (Fig. <xref ref-type="fig" rid="F1">1</xref>). They thrive in pine-oak and pine forests, which are highly threatened ecosystems due to frequent forest fires (<xref ref-type="bibr" rid="B2">Alfaro-Reyna et al. 2020</xref>). Each population has more than 50 adult individuals. Two of the populations are threatened because they occur in areas disturbed fire. In contrast, one population is in a less fire-prone site and appears to be in a better condition for conservation (Fig. <xref ref-type="fig" rid="F3">3C</xref>). Population sizes are relatively high, with good recruitment of seedlings and juvenile plants. In addition to fire, a major conservation threat to the species is the expansion of the agricultural frontier. Based on calculations from <abbrev xmlns:xlink="http://www.w3.org/1999/xlink" xlink:title="Geospatial Conservation Assessment Tool" xlink:type="simple">GeoCAT</abbrev>, the extent of occurrence (EOO) is 11.662 km<sup>2</sup> and the area of occupancy (AOO) is 12.000 km<sup>2</sup>. Following the IUCN criteria, the species is preliminarily assessed as Endangered [EN (B1ab (ii, v)); C2a(i)].</p></tp:treatment-sec><tp:treatment-sec><!--Section generated to contain objects referenced in tp:taxon-treatment.--><fig id="F2" position="float" orientation="portrait"><object-id xmlns:xlink="http://www.w3.org/1999/xlink" content-type="doi" xlink:type="simple">10.3897/phytokeys.274.173907.figure2</object-id><object-id xmlns:xlink="http://www.w3.org/1999/xlink" content-type="arpha" xlink:type="simple">6A74AC68-142E-59CC-A1DB-29EF48ED0F62</object-id><label>Figure 2.</label><caption><p><italic><tp:taxon-name><tp:taxon-name-part taxon-name-part-type="genus" reg="Dioon">Dioon</tp:taxon-name-part> <tp:taxon-name-part taxon-name-part-type="species" reg="nuusaviorum">nuusaviorum</tp:taxon-name-part></tp:taxon-name></italic> sp. nov. <bold>A</bold>. Ovulate strobilus; <bold>B</bold>. Megasporophyll; <bold>C</bold>. Basal scale of megasporophyll; <bold>D</bold>. Microsporophyll; <bold>E</bold>. Leaflets variation; <bold>F</bold>. Cataphylls; <bold>G</bold>. Seeds variation; <bold>H</bold>. New leaves; <bold>I</bold>. Leaves at emergence; <bold>J</bold>. Leaf at maturity.</p></caption><graphic xmlns:xlink="http://www.w3.org/1999/xlink" xlink:href="phytokeys-274-229_article-173907__-g002.jpg" id="oo_1631305.jpg" position="float" orientation="portrait" xlink:type="simple"><uri content-type="original_file" xlink:type="simple">https://binary.pensoft.net/fig/1631305</uri></graphic></fig><fig id="F1" position="float" orientation="portrait"><object-id xmlns:xlink="http://www.w3.org/1999/xlink" content-type="doi" xlink:type="simple">10.3897/phytokeys.274.173907.figure1</object-id><object-id xmlns:xlink="http://www.w3.org/1999/xlink" content-type="arpha" xlink:type="simple">5C343B8F-EC02-561D-997F-721588CE04BB</object-id><label>Figure 1.</label><caption><p>Distribution map of the species <italic><tp:taxon-name><tp:taxon-name-part taxon-name-part-type="genus" reg="Dioon">Dioon</tp:taxon-name-part> <tp:taxon-name-part taxon-name-part-type="species" reg="stevensonii">stevensonii</tp:taxon-name-part></tp:taxon-name></italic> (pentagons), <italic><tp:taxon-name><tp:taxon-name-part taxon-name-part-type="genus" reg="Dioon">D.</tp:taxon-name-part> <tp:taxon-name-part taxon-name-part-type="species" reg="holmgrenii">holmgrenii</tp:taxon-name-part></tp:taxon-name></italic> (triangles), and <italic><tp:taxon-name><tp:taxon-name-part taxon-name-part-type="genus" reg="Dioon">Dioon</tp:taxon-name-part> <tp:taxon-name-part taxon-name-part-type="species" reg="nuusaviorum">nuusaviorum</tp:taxon-name-part></tp:taxon-name></italic> sp. nov. (dots). Inset: points corresponding to the new species.</p></caption><graphic xmlns:xlink="http://www.w3.org/1999/xlink" xlink:href="phytokeys-274-229_article-173907__-g001.jpg" id="oo_1631304.jpg" position="float" orientation="portrait" xlink:type="simple"><uri content-type="original_file" xlink:type="simple">https://binary.pensoft.net/fig/1631304</uri></graphic></fig></tp:treatment-sec><ref-list><ref id="B2"><mixed-citation xmlns:xlink="http://www.w3.org/1999/xlink" xlink:type="simple">Alfaro-Reyna T, Retana J, Arsa-Gisbert R, Vayreda J, Martínez-Vilalta J (2020) Recent dynamics of pine and oak forests in Mexico. European Journal of Forest Research 139: 179–187. <ext-link xlink:href="10.1007/s10342-020-01258-8" ext-link-type="doi" xlink:type="simple">https://doi.org/10.1007/s10342-020-01258-8</ext-link></mixed-citation></ref></ref-list></tp:taxon-treatment>
